# Supplementary material for: Enhanced Succinate Oxidation with Mitochondrial Complex II Reactive Oxygen Species Generation in Human Prostate Cancer
Source: Int J Mol Sci. 2022 Oct 12;23(20):12168. doi: 10.3390/ijms232012168 (PMC9603078; doi:10.3390/ijms232012168)
Supplement: Supplementary file 1 [file ijms-23-12168-s001.zip]

Archive with 1 entries (1 files):
- ijms-1945829-supplementary.pdf
